# Supplementary material for: Radical Pairing Interactions and Donor–Acceptor Interactions in Cyclobis(paraquat-p-phenylene) Inclusion Complexes
Source: Molecules. 2023 Feb 22;28(5):2057. doi: 10.3390/molecules28052057 (PMC10004262; doi:10.3390/molecules28052057)
Supplement: Supplementary file 1 [file molecules-28-02057-s001.zip]

Archive with 1 entries (1 files):
- molecules-2169317-supplementary.pdf
